# Supplementary material for: Complementary Feeding: Recommendations for the Introduction of Allergenic Foods and Gluten in the Preterm Infant
Source: Nutrients. 2021 Jul 20;13(7):2477. doi: 10.3390/nu13072477 (PMC8308791; doi:10.3390/nu13072477)
Supplement: Supplementary file 1 [file nutrients-13-02477-s001.zip]

Archive with 2 entries (2 files):
- Table 1 Supplementary material REVISED.pdf
- Table 2 Supplementary material.pdf
